# Supplementary material for: Crystallization-Programmed Isotactic Polystyrene Towards Membrane Architecture: Quantitative Optical–Thermal Kinetics
Source: Polymers (Basel). 2026 Jul 7;18(13):1676. doi: 10.3390/polym18131676 (PMC13363971; doi:10.3390/polym18131676)
Supplement: Supplementary file 1 [file polymers-18-01676-s001.zip]

Archive with 1 entries (1 files):
- polymers-4344245-supplementary.pdf
